# Supplementary material for: Mining hidden knowledge: embedding models of cause–effect relationships curated from the biomedical literature
Source: Bioinform Adv. 2022 Apr 7;2(1):vbac022. doi: 10.1093/bioadv/vbac022 (PMC9710590; doi:10.1093/bioadv/vbac022)
Supplement: vbac022_Supplementary_Data [file vbac022_supplementary_data.zip]

Archive with 2 entries (2 files):
- supplementary_data.pdf
- supplementary_code.tar_
